# Supplementary material for: Tissue-specific expression of Ruby in Mexican lime (C. aurantifolia) confers anthocyanin accumulation in fruit
Source: Front Plant Sci. 2022 Aug 8;13:945738. doi: 10.3389/fpls.2022.945738 (PMC9393592; doi:10.3389/fpls.2022.945738)
Supplement: Supplementary file 3 [file Table_1.xlsx]

## Sheet: Trasgene copy#
Event	Copy #
Mexican Lime	0
CitVO1 1-1	6.55
CitVO1 1-5	1.08
CitVO1 1-6	1.13
CitVO1 1-11	1.32
CitVO1 1-16	1.12
CitVO1 1-22	1.1
CitVO1 1-24	1.1
CitVO1 1-25	1.1
CitVO1 1-26	1
CitUNK 4-3	2.94
CitUNK 4-5	1
CitUNK 4-37	4.1
CitUNK 4-38	1.1
CitUNK 4-40	1.1
CitUNK 4-42	1.12
CitUNK 4-44	2.4
CitUNK 4-47	1.1
CitUNK 4-56	1.4
CitUNK 4-57	1
CitUNK 4-70	0.9
CitWax 7-1	0.8
CitWax 7-2	2.1
CitWax 7-2A	1
CitWax 7-3	1.2
CitWax 7-5	1.1
CitWax 7-9	2.35
CitWax 7-10	2.2
CitWax 7-15	4.1
CitWax 7-16	4
CitWax 7-18	7
CitWax 7-19	4
CitWax 7-23	1.61
CitWax 7-24	6.3
CitWax 7-25	1.1
CitWax 9-1	1.1
CitWax 9-3	1.21
CitWax 9-6	1.1
CitWax 9-8	1.03
CitWax 9-8A	5.9
CitWax 9-9	6.5
CitWax 9-10	1.2
CitWax 9-12	6.6
CitWax 9-12A	2.3
CitWax 9-14	4
CitWax 9-15	6.1
CitWax 9-23	6
CitWax 9-24	7.5
CitWax 9-27	6.9
CitWax 9-28	8.1
CitWax 9-31	2.3
CitWax 9-36	5.2
CitWax 9-37	8.7
CitWax 9-38	2.2
CitWax 9-40	2.2
CitWax 9-41	2.8
CitWax 9-43	2.2
CitWax 9-100	4.2
PamMybA 5-2	3.6
PamMybA 5-3A	1.1
PamMybA 5-4	1.07
PamMybA 5-5	1.78
PamMybA 5-9	1.2
PamMybA 5-11	1.14
PamMybA 5-14	1.23
PamMybA 5-18	1.17
SlE8 10-2	1.52
SlE8 10-3	0.56
SlE8 10-9	3.81
SlE8 10-10	ND
SlE8 10-11	1.82
SlE8 10-13	2.29
SlE8 10-14	4.5
SlE8 10-18	1.49
Blood Orange	0

## Sheet: Floral-Fruit color
Event	Purple Flowers	Purple Fruit
Mexican Lime	-	-
CitVO1 1-1	-	-
CitVO1 1-5	-	-
CitVO1 1-6	-	-
CitVO1 1-11	-	-
CitVO1 1-16	-	-
CitVO1 1-22	-	-
CitVO1 1-24	-	-
CitVO1 1-25	-	-
CitVO1 1-26	-	-
CitUNK 4-3	-	-
CitUNK 4-5	-	-
CitUNK 4-37	-	-
CitUNK 4-38	-	-
CitUNK 4-40	-	-
CitUNK 4-42	-	-
CitUNK 4-44	-	-
CitUNK 4-47	-	-
CitUNK 4-56	-	-
CitUNK 4-57	-	-
CitUNK 4-70	-	-
CitWax 7-1	-	-
CitWax 7-2	+	+
CitWax 7-2A	+	+
CitWax 7-3	-	-
CitWax 7-5	+	+
CitWax 7-9	+	+
CitWax 7-10	+	+
CitWax 7-15	+	+
CitWax 7-16	+	+
CitWax 7-18	+	+
CitWax 7-19	+	+
CitWax 7-23	-	-
CitWax 7-24	+	+
CitWax 7-25	+	-
CitWax 9-1	+	+
CitWax 9-3	+	+/-
CitWax 9-6	+	+
CitWax 9-8	+	+/-
CitWax 9-8A	+	+
CitWax 9-9	+	+
CitWax 9-10	+	+
CitWax 9-12	+	+
CitWax 9-12A	+	+
CitWax 9-14	+	+
CitWax 9-15	+	+
CitWax 9-23	+	+
CitWax 9-24	+	+
CitWax 9-27	+	+
CitWax 9-28	+	+
CitWax 9-31	+	+/-
CitWax 9-36	+	+
CitWax 9-37	+	+
CitWax 9-38	+	+
CitWax 9-40	+	+
CitWax 9-41	+	+
CitWax 9-43	+	+
CitWax 9-100	+	+
PamMybA 5-2	-	-
PamMybA 5-3A	-	-
PamMybA 5-4	-	-
PamMybA 5-5	-	-
PamMybA 5-9	-	-
PamMybA 5-11	-	-
PamMybA 5-14	-	-
PamMybA 5-18	-	-
SlE8 10-2	-	-
SlE8 10-3	-	-
SlE8 10-9	-	-
SlE8 10-10	-	-
SlE8 10-11	-	-
SlE8 10-13	-	-
SlE8 10-14	-	-
SlE8 10-18	-	-
Blood Orange	-	+

## Sheet: Anthocyanin
Event	Corrected Absorbance	Standard Deviation	n
Mexican Lime	0	0.00212626	5
CitVO1 1-1	0	0.0181431	4
CitVO1 1-5	0	0.0117939	5
CitVO1 1-6	0	0.00633515	5
CitVO1 1-11	0.000822222	0.00990573	5
CitVO1 1-16	0	0.00243869	5
CitVO1 1-22	0	0.00800668	5		CitVO1
CitVO1 1-24	0	0.0126542	5	0	minimum
CitVO1 1-25	0	0.00579284	5	0.000822222	maximum
CitVO1 1-26	0	0.00353462	5	9.1358e-05	mean
CitUNK 4-3	0	0.00190808	5
CitUNK 4-5	0	0.00895314	5
CitUNK 4-37	0	0.00379908	5
CitUNK 4-38	0	0.026879	5
CitUNK 4-40	0	0.00168467	5
CitUNK 4-42	0	0.00417443	5
CitUNK 4-44	0	0.00354584	5
CitUNK 4-47	0	0.0382074	5		CitUNK
CitUNK 4-56	0.00026	0.000872544	5	0	minimum
CitUNK 4-57	0	0.00545662	5	0.00026	maximum
CitUNK 4-70	0	0.00431949	5	2.36364e-05	mean
CitWax 7-1	0	0.00211797	5
CitWax 7-2	0.048	0.067279	5
CitWax 7-2A	0.078	0.0338233	2
CitWax 7-3	0	0.0325065	5
CitWax 7-5	0.001	0.00921132	4
CitWax 7-9	0	0.00624636	4
CitWax 7-10	0.188	0.107777	6
CitWax 7-15	0.096		1
CitWax 7-16	0.243	0.0747603	4
CitWax 7-18	0.206	0.0496877	6
CitWax 7-19	0.303	0.149283	4
CitWax 7-23	0	0.00784294	7
CitWax 7-24	0.663	0.430371	7
CitWax 7-25	0	0.00527973	2
CitWax 9-1	0.211	0.0475148	5
CitWax 9-3	0.033	0.0535882	4
CitWax 9-6	0.041		1
CitWax 9-8	0		1
CitWax 9-8A	0.149		1
CitWax 9-9	0.406	0.099	4
CitWax 9-10	0.111	0.0925977	5
CitWax 9-12	0.304		1
CitWax 9-12A	0.097	0.0332486	5
CitWax 9-14	0.138	0.0407565	4
CitWax 9-15	0.416	0.206899	4
CitWax 9-23	0.176	0.0331225	5
CitWax 9-24	0.304	0.120291	4
CitWax 9-27	0.314	0.175292	5
CitWax 9-28	0.276	0.0501446	5
CitWax 9-31	0	0.00510686	3
CitWax 9-36	0.32	0.136846	5
CitWax 9-37	0.445	0.055443	4
CitWax 9-38	0.077	0.041018	3
CitWax 9-40	0.035	0.0333313	5		CitWax
CitWax 9-41	0.055	0.0996418	4	0	minimum
CitWax 9-43	0	0.00307945	5	0.663	maximum
CitWax 9-100	0.172		1	0.159622	mean
PamMybA 5-2	0	0.00159851	5
PamMybA 5-3A	0	0.00525302	5
PamMybA 5-4	0	0.00487099	6
PamMybA 5-5	0.00128667	0.00411728	5
PamMybA 5-9	0	0.00158353	5		PamMybA
PamMybA 5-11	0	0.00416929	4	0	minimum
PamMybA 5-14	0		1	0.00128667	maximum
PamMybA 5-18	0	0.00191204	5	0.000160833	mean
SlE8 10-2	0	0.00204198	5
SlE8 10-3	0		1
SlE8 10-9	0	0.0166607	5
SlE8 10-10	0		1
SlE8 10-11	0	0.00759456	4		SlE8
SlE8 10-13	0	0.011257	5	0	minimum
SlE8 10-14	0	0.012412	5	0	maximum
SlE8 10-18	0	0.00256313	4	0	mean
Blood Orange	0.824327	0.0800678	5

## Sheet: Brix
Event	degrees brix	Standard Deviation	n
Mexican Lime	7.31	0.2	3
CitVO1 1-1	6.9	0.340294	4
CitVO1 1-5	7.538	0.0785493	5
CitVO1 1-6	8.19	0.379078	5
CitVO1 1-11	7.904	0.596336	5
CitVO1 1-16	8.482	0.16769	5
CitVO1 1-22	7.088	0.247931	5		CitVO1
CitVO1 1-24	7.446	0.193339	5	6.9	minimum
CitVO1 1-25	7.446	0.0654217	5	8.564	maximum
CitVO1 1-26	8.564	0.39202	5	7.72867	mean
CitUNK 4-3	8.35	0.138384	5
CitUNK 4-5	8.574	0.098387	5
CitUNK 4-37	6.836	0.199198	5
CitUNK 4-38	8.736	0.14775	5
CitUNK 4-40	7.946	0.450589	5
CitUNK 4-42	7.288	0.0985901	5
CitUNK 4-44	7.452	0.254892	5
CitUNK 4-47	8.59	0.329166	5		CitUNK
CitUNK 4-56	8.264	0.186091	5	6.836	minimum
CitUNK 4-57	8.002	0.111445	5	8.836	maximum
CitUNK 4-70	8.836	0.111937	5	8.07945	mean
CitWax 7-1	6.99	0.211305	5
CitWax 7-2	7.06	0.123895	5
CitWax 7-2A	8.035	0.403051	2
CitWax 7-3	6.864	0.161957	5
CitWax 7-5	7.67	0.88	4
CitWax 7-9	8.185	0.07	4
CitWax 7-10	7.82833	0.60572	6
CitWax 7-15	7.33		1
CitWax 7-16	7.24	0.17282	4
CitWax 7-18	7.55333	0.592947	6
CitWax 7-19	6.56	0.100995	4
CitWax 7-23	7.90571	0.522202	7
CitWax 7-24	7.93286	0.239772	7
CitWax 7-25	7.995	0.162635	2
CitWax 9-1	6.902	0.251038	5
CitWax 9-3	7.06	0.145144	4
CitWax 9-6	7.95		1
CitWax 9-8	7.55		1
CitWax 9-8A	7.13		1
CitWax 9-9	6.62	0.58	4
CitWax 9-10	6.94	0.306839	5
CitWax 9-12	7.14	0.41	1
CitWax 9-12A	7.62	0	5
CitWax 9-14	8.45	0.110454	4
CitWax 9-15	6.885	0.179351	4
CitWax 9-23	8.078	0.0491935	5
CitWax 9-24	7.785	0.0750555	4
CitWax 9-27	7.778	0.404252	5
CitWax 9-28	7.774	0.0817313	5
CitWax 9-31	7.75	0.232594	3
CitWax 9-36	7.208	0.210404	5
CitWax 9-37	7.4375	0.065	4
CitWax 9-38	7.71333	0.132791	3
CitWax 9-40	7.436	0.0760263	5		CitWax
CitWax 9-41	7.465	0.43	4	6.56	minimum
CitWax 9-43	8.278	0.37659	5	8.56	maximum
CitWax 9-100	8.56		1	7.53133	mean
PamMybA 5-2	7.012	0.153362	5
PamMybA 5-3A	7.486	0.789797	5
PamMybA 5-4	7.45667	0.330918	6
PamMybA 5-5	7.098	0.571069	5
PamMybA 5-9	8.068	0.503905	5		PamMybA
PamMybA 5-11	6.9525	0.175	4	6.9525	minimum
PamMybA 5-14	8.07		1	8.454	maximum
PamMybA 5-18	8.454	0.218701	5	7.57465	mean
SlE8 10-2	7.952	0.194345	5
SlE8 10-3	8.13		1
SlE8 10-9	7.584	0.256768	5
SlE8 10-10	7.65		1
SlE8 10-11	7.9525	0.118427	4		SlE8
SlE8 10-13	7.572	0.470393	5	7.282	minimum
SlE8 10-14	7.282	0.420381	5	8.13	maximum
SlE8 10-18	8.08	0.02	4	7.77531	mean
Blood Orange	11.74	0.2	3
				6.56	minimum
				8.836	maximum

## Sheet: pH
Event	pH	Standard Deviation	n
Mexican Lime	2.05	0.01	3
CitVO1 1-1	2.21917	0.0327109	4
CitVO1 1-5	2.02222	0.0441336	5
CitVO1 1-6	2.044	0.0280278	5
CitVO1 1-11	2.05733	0.134813	5
CitVO1 1-16	2.04067	0.00494413	5
CitVO1 1-22	2.13	0.0468449	5		CitVO1
CitVO1 1-24	2.066	0.0306065	5	2.02222	minimum
CitVO1 1-25	2.14067	0.0861652	5	2.21917	maximum
CitVO1 1-26	2.08933	0.0541295	5	2.08993	mean
CitUNK 4-3	2.13467	0.0442593	5
CitUNK 4-5	2.05067	0.0372231	5
CitUNK 4-37	2.216	0.0378153	5
CitUNK 4-38	2.14067	0.071779	5
CitUNK 4-40	2.02133	0.0387011	5
CitUNK 4-42	2.15533	0.0676018	5
CitUNK 4-44	2.078	0.0486256	5
CitUNK 4-47	2.16733	0.0168984	5		CitUNK
CitUNK 4-56	2.036	0.0294769	5	2.02133	minimum
CitUNK 4-57	2.094	0.122325	5	2.216	maximum
CitUNK 4-70	2.07133	0.0286356	5	2.10594	mean
CitWax 7-1	2.05667	0.0330824	5
CitWax 7-2	2.13533	0.0234047	5
CitWax 7-2A	2.00833	0.0447834	2
CitWax 7-3	2.34733	0.139829	5
CitWax 7-5	2.13	0.0349603	4
CitWax 7-9	2.0025	0.0506531	4
CitWax 7-10	2.03944	0.0923861	6
CitWax 7-15	2.32333		1
CitWax 7-16	2.1225	0.108436	4
CitWax 7-18	2.19278	0.145257	6
CitWax 7-19	2.23	0.0624796	4
CitWax 7-23	2.18	0.0886942	7
CitWax 7-24	2.13	0.015396	7
CitWax 7-25	2.26	0.0141421	2
CitWax 9-1	2.32067	0.121276	5
CitWax 9-3	2.06667	0.0266667	4
CitWax 9-6	2.07667		1
CitWax 9-8	2.02667		1
CitWax 9-8A	2.11		1
CitWax 9-9	2.15	0.0457347	4
CitWax 9-10	2.222	0.056204	5
CitWax 9-12	2.24	0.01	1
CitWax 9-12A	2.15067	0.077474	5
CitWax 9-14	2.00083	0.0144978	4
CitWax 9-15	1.96583	0.0189297	4
CitWax 9-23	2.13067	0.0290019	5
CitWax 9-24	2.00667	0.0383937	4
CitWax 9-27	2.0675	0.0406771	5
CitWax 9-28	2.04933	0.0261831	5
CitWax 9-31	2.14333	0.0288675	3
CitWax 9-36	2.09133	0.034448	5
CitWax 9-37	2.01167	0.0110554	4
CitWax 9-38	2.22667	0.0470225	3
CitWax 9-40	2.27933	0.0654217	5		CitWax
CitWax 9-41	2.23417	0.146752	4	1.96583	minimum
CitWax 9-43	1.95933	0.0935533	5	2.34733	maximum
CitWax 9-100	2.04		1	2.12952	mean
PamMybA 5-2	2.154	0.0263944	5
PamMybA 5-3A	2.186	0.0256472	5
PamMybA 5-4	2.115	0.0549646	6
PamMybA 5-5	2.178	0.0310555	5
PamMybA 5-9	1.97133	0.0475278	5		PamMybA
PamMybA 5-11	2.14167	0.135551	4	1.95933	minimum
PamMybA 5-14	2.09		1	2.27933	maximum
PamMybA 5-18	2.19533	0.0409336	5	2.12036	mean
SlE8 10-2	2.07133	0.0272438	5
SlE8 10-3	2.08667		1
SlE8 10-9	2.03	0.0651494	5
SlE8 10-10	2.03	0.0651494	5
SlE8 10-11	2.07	0.00894427	4		SlE8
SlE8 10-13	1.94133	0.0871971	5	1.94133	minimum
SlE8 10-14	2.09267	0.0808428	5	2.09267	maximum
SlE8 10-18	2.09167	0.0159861	4	2.05171	mean
Blood Orange	3.35	0.01	3
				1.94133	minimum
				2.34733	maximum

## Sheet: SPAD values
Event	SPAD Meter Values	Standard Deviation	n
Mexican Lime	40.4333	7.12905	3
CitVO1 1-1	28.7667	6.32877	3
CitVO1 1-5	35.3	1.4	3
CitVO1 1-6	52.2	5.71664	3
CitVO1 1-11	44.5	15.5213	3
CitVO1 1-16	51.8	0.264575	3
CitVO1 1-22	47.5667	10.1066	3		CitVO1
CitVO1 1-24	56.5	1.9975	3	28.7667	minimum
CitVO1 1-25	66.5333	5.85349	3	66.5333	maximum
CitVO1 1-26	49.2667	1.85831	3	48.0481	mean
CitUNK 4-3	39.3333	6.22923	3
CitUNK 4-5	47.8333	0.907377	3
CitUNK 4-37	43.0667	14.0358	3
CitUNK 4-38	42.9	2.25389	3
CitUNK 4-40	41.6	6.4	3
CitUNK 4-42	40.1667	7.33848	3
CitUNK 4-44	55.3333	8.20325	3
CitUNK 4-47	57.9	3.06431	3		CitUNK
CitUNK 4-56	53.3	4	3	32.8	minimum
CitUNK 4-57	40.9333	5.17333	3	57.9	maximum
CitUNK 4-70	32.8	2	3	45.0152	mean
CitWax 7-1	40.1333	7.71643	3
CitWax 7-2	42.9667	3.76873	3
CitWax 7-2A	54.6667	7.57914	3
CitWax 7-3	55.8667	4.50814	3
CitWax 7-5	49.2	3.0348	3
CitWax 7-9	34.4333	1.90088	3
CitWax 7-10	47.9667	5.81062	3
CitWax 7-15	43.7	2.94618	3
CitWax 7-16	47.8333	6.98665	3
CitWax 7-18	41.1667	4.88808	3
CitWax 7-19	48.1333	2.80416	3
CitWax 7-23	58.4333	2.45832	3
CitWax 7-24	27.6667	2.8006	3
CitWax 7-25	42.2333	15.6107	3
CitWax 9-1	54.7333	9.20887	3
CitWax 9-3	52.8333	0.802081	3
CitWax 9-6	50.0667	3.69639	3
CitWax 9-8	35.1	9.75346	3
CitWax 9-8A	57.3	6.12454	3
CitWax 9-9	57.1333	5.24817	3
CitWax 9-10	40.5333	5.29371	3
CitWax 9-12	55.6333	7.48487	3
CitWax 9-12A	46.5333	4.68757	3
CitWax 9-14	32.2	1.49332	3
CitWax 9-15	45.2667	16.4646	3
CitWax 9-23	51.4	1.27671	3
CitWax 9-24	48.6667	1.45717	3
CitWax 9-27	57.6333	12.122	3
CitWax 9-28	45.6667	4.80867	3
CitWax 9-31	56.6333	5.06491	3
CitWax 9-36	52.3667	0.321455	3
CitWax 9-37	43.2333	0.737111	3
CitWax 9-38	47.1667	7.95005	3
CitWax 9-40	54.2	9.91817	3		CitWax
CitWax 9-41	32.2667	5.83467	3	27.6667	minimum
CitWax 9-43	39.7667	1.36504	3	58.4333	maximum
CitWax 9-100	ND			47.3911	mean
PamMybA 5-2	30.1	8.1265	3
PamMybA 5-3A	39.2333	1.45717	3
PamMybA 5-4	38.8	3.38083	3
PamMybA 5-5	36.9	11.1054	3
PamMybA 5-9	28.6333	2.71355	3		PamMybA
PamMybA 5-11	48.8667	5.28804	3	32.2667	minimum
PamMybA 5-14	42.0333	0.750555	3	54.2	maximum
PamMybA 5-18	43.5	8.05729	3	44.8333	mean
SlE8 10-2	48.5	3.7027	3
SlE8 10-3	43.7	2.94618	3
SlE8 10-9	42.4	6.9347	3
SlE8 10-10	51	4.1	3
SlE8 10-11	54.6333	3.00721	3		SlE8
SlE8 10-13	29.5333	7.86532	3	28.4333	minimum
SlE8 10-14	29.8333	5.17333	3	54.6333	maximum
SlE8 10-18	28.4333	6.30661	3	41.0042	mean
Blood Orange	66.5333	5.60833	3
				27.6667	min
				66.5333	max

## Sheet: Stomatal Conductance
Event	Stomatal Conductance (mmol/m2s)	Standard Deviation	n
Mexican Lime	223.5	50.7051	3
CitVO1 1-1	152.667	43.613	3
CitVO1 1-5	161.133	35.6346	3
CitVO1 1-6	275.667	11.6144	3
CitVO1 1-11	181.067	57.2928	3
CitVO1 1-16	133.7	38.2	3
CitVO1 1-22	154.8	38.9	3		CitVO1
CitVO1 1-24	201	44.5	3	133.7	minimum
CitVO1 1-25	405.8	137.3	3	405.8	maximum
CitVO1 1-26	191.4	39.1	3	206.359	mean
CitUNK 4-3	288.467	64.9035	3
CitUNK 4-5	147.933	18.1236	3
CitUNK 4-37	424.033	40.0555	3
CitUNK 4-38	165.233	29.2815	3
CitUNK 4-40	413	92.6	3
CitUNK 4-42	405.033	129.736	3
CitUNK 4-44	326.533	50.1524	3
CitUNK 4-47	534.633	114.523	3		CitUNK
CitUNK 4-56	463.2	83.9	3	147.933	minimum
CitUNK 4-57	179.733	52.865	3	534.633	maximum
CitUNK 4-70	190	14.9	3	321.618	mean
CitWax 7-1	216.733	29.4626	3
CitWax 7-2	167.7	38.4286	3
CitWax 7-2A	229.967	22.6003	3
CitWax 7-3	111.133	6.30423	3
CitWax 7-5	176.367	7.20023	3
CitWax 7-9	171.667	20.8706	3
CitWax 7-10	152.867	20.3559	3
CitWax 7-15	157.3	11.6073	3
CitWax 7-16	363	153.058	3
CitWax 7-18	212.367	99.3415	3
CitWax 7-19	236.2	89.5349	3
CitWax 7-23	161.7	61.9429	3
CitWax 7-24	261.667	12.38	3
CitWax 7-25	348.1	11.7	3
CitWax 9-1	185.233	58.9111	3
CitWax 9-3	296.633	57.6418	3
CitWax 9-6	157.167	30.9892	3
CitWax 9-8	203.233	53.5083	3
CitWax 9-8A	225.267	119.54	3
CitWax 9-9	309.967	57.2907	3
CitWax 9-10	220.7	59.9075	3
CitWax 9-12	302.033	35.5078	3
CitWax 9-12A	160.633	13.2613	3
CitWax 9-14	272	87.8219	3
CitWax 9-15	253.333	27.2687	3
CitWax 9-23	239.967	43.3256	3
CitWax 9-24	452.8	79.337	3
CitWax 9-27	155.733	41.089	3
CitWax 9-28	199.733	56.8131	3
CitWax 9-31	188.533	55.7934	3
CitWax 9-36	135.433	37.8252	3
CitWax 9-37	195.233	25.4079	3
CitWax 9-38	162.167	22.0913	3
CitWax 9-40	253.233	64.6283	3		CitWax
CitWax 9-41	185.533	31.0065	3	111.133	minimum
CitWax 9-43	194.167	10.3467	3	452.8	maximum
CitWax 9-100	ND			226.324	mean
PamMybA 5-2	160.667	50.2225	3
PamMybA 5-3A	166.833	7.39617	3
PamMybA 5-4	326.867	96.1718	3
PamMybA 5-5	212.633	12.7931	3
PamMybA 5-9	234.8	55.0574	3		PamMybA
PamMybA 5-11	205.5	26.9334	3	135.433	minimum
PamMybA 5-14	160.233	32.9445	3	253.233	maximum
PamMybA 5-18	163.767	12.2659	3	187.628	mean
SlE8 10-2	254.6	115.417	3
SlE8 10-3	157.3	11.6073	3
SlE8 10-9	170.3	15.5695	3
SlE8 10-10	208.7	29.1	3
SlE8 10-11	474.633	74.7457	3		SlE8
SlE8 10-13	205.667	32.2869	3	157.3	minimum
SlE8 10-14	324.833	117.022	3	474.633	maximum
SlE8 10-18	276.633	27.1209	3	259.083	mean
Blood Orange	207.9	9.19239	3
				111.133	min
				534.633	max
